# Supplementary material for: Histopathological Features of Hepatocellular Carcinoma in Patients with Hepatitis B and D Virus Infection: A Single-Institution Study in Mongolia
Source: Cancers (Basel). 2025 Jan 27;17(3):432. doi: 10.3390/cancers17030432 (PMC11815750; doi:10.3390/cancers17030432)
Supplement: Supplementary file 1 [file cancers-17-00432-s001.zip]

Archive with 1 entries (1 files):
- cancers-3420226-supplementary.pdf
